# Supplementary material for: Single Versus Dual Antiplatelet Therapy After Transcatheter Aortic Valve Implantation in Patients Without Chronic Anticoagulation
Source: J Clin Med. 2026 Jun 5;15(11):4381. doi: 10.3390/jcm15114381 (PMC13258166; doi:10.3390/jcm15114381)
Supplement: Supplementary file 1 [file jcm-15-04381-s001.zip]

Archive with 1 entries (1 files):
- jcm-4336916-supplementary.pdf
